# Supplementary material for: A Hierarchical CuO Nanowire@CoFe-Layered Double Hydroxide Nanosheet Array as a High-Efficiency Seawater Oxidation Electrocatalyst
Source: Molecules. 2023 Jul 28;28(15):5718. doi: 10.3390/molecules28155718 (PMC10420605; doi:10.3390/molecules28155718)
Supplement: Supplementary file 1 [file molecules-28-05718-s001.zip]

Archive with 1 entries (1 files):
- molecules-2447906-supplementary.pdf
